# Supplementary material for: Functional Diversification of Oyster Big Defensins Generates Antimicrobial Specificity and Synergy against Members of the Microbiota
Source: Mar Drugs. 2022 Nov 26;20(12):745. doi: 10.3390/md20120745 (PMC9786018; doi:10.3390/md20120745)
Supplement: Supplementary file 1 [file marinedrugs-20-00745-s001.zip]

Archive with 1 entries (1 files):
- marinedrugs-2029059-supplementary.pdf
